# Supplementary material for: Smartphone-Based Activity Recognition Using Multistream Movelets Combining Accelerometer and Gyroscope Data
Source: Sensors (Basel). 2022 Mar 29;22(7):2618. doi: 10.3390/s22072618 (PMC9002497; doi:10.3390/s22072618)
Supplement: Supplementary file 1 [file sensors-22-02618-s001.zip]

Archive with 1 entries (1 files):
- sensors-1606531-supplementary.pdf
